# Supplementary material for: Serine-/Cysteine-Based sp2-Iminoglycolipids as Novel TLR4 Agonists: Evaluation of Their Adjuvancy and Immunotherapeutic Properties in a Murine Model of Asthma
Source: J Med Chem. 2023 Mar 23;66(7):4768–83. doi: 10.1021/acs.jmedchem.2c01948 (PMC10108363; doi:10.1021/acs.jmedchem.2c01948)
Supplement: Supplementary file 2 — jm2c01948_si_002.csv [file jm2c01948_si_002.csv]

Compound	SMILE	mIFNg levels (ng/mL) in the culture supernatant after treatment of splenocytes isolated from B6 (C57BL/6JNarl) mice with 10 µM of 1-4	mIFNg levels (ng/mL) in the culture supernatant after treatment of splenocytes isolated from MyD88 KO mice with 10 µM of 1-4	mIFNg levels (ng/mL) in the culture supernatant after treatment of splenocytes isolated from B6 (C57BL/6JNarl) mice with 25 µM of 1-4	mIFNg levels (ng/mL) in the culture supernatant after treatment of splenocytes isolated from MyD88 KO mice with 25 µM of 1-4	mIL-6 levels (pg/mL) in the culture supernatant after treatment of splenocytes isolated from B6 (C57BL/6JNarl) mice with 10 µM of 1-4	mIL-6 levels (pg/mL) in the culture supernatant after treatment of splenocytes isolated from MyD88 KO mice with 10 µM of 1-4	mIL-6 levels (pg/mL) in the culture supernatant after treatment of splenocytes isolated from B6 (C57BL/6JNarl) mice with 25 µM of 1-4	mIL-6 levels (pg/mL) in the culture supernatant after treatment of splenocytes isolated from MyD88 KO mice with 25 µM of 1-4	hIL-8 levels (pg/mL) in the culture supernatant after treatment of HEK-293 cells with 10 µM of 1-4	hIL-8 levels (pg/mL) in the culture supernatant after treatment of HEK-293/hTLR4-MD2-CD14 cells with 10 µM of 1-4	hIL-8 levels (pg/mL) in the culture supernatant after treatment of HEK-293 cells with 25 µM of 1-4	hIL-8 levels (pg/mL) in the culture supernatant after treatment of HEK-293/hTLR4-MD2-CD14 cells with 25 µM of 1-4	mIL-2 levels (ng/mL) in the culture supernatant after treatment of mouse iNKT hybridoma DN3A4–1.2/A20 cells with 10 µM of 1-4	mIL-2 levels (ng/mL) in the culture supernatant after treatment of mouse iNKT hybridoma DN3A4–1.2/A20-CD1d cells with 10 µM of 1-4	mIL-2 levels (ng/mL) in the culture supernatant after treatment of mouse iNKT hybridoma DN3A4–1.2/A20 cells with 25 µM of 1-4	mIL-2 levels (ng/mL) in the culture supernatant after treatment of mouse iNKT hybridoma DN3A4–1.2/A20-CD1d cells with 25 µM of 1-4	mIL-2 levels (ng/mL) in the culture supernatant after treatment of mouse iNKT hybridoma DN3A4–1.2/A20-CD1d cells with 0.12 µM of aGalCer and 10 µM of 1-4	mIL-2 levels (ng/mL) in the culture supernatant after treatment of mouse iNKT hybridoma DN3A4–1.2/A20-CD1d cells with 0.12 µM of aGalCer and 25 µM of 1-4	mIL-12p40 levels (ng/mL) in the culture supernatant after treatment of BMDCs cells isolated from B6 mice with 10 µM of 2	mIL-12p40 levels (ng/mL) in the culture supernatant after treatment of BMDCs cells isolated from MyD88 KO mice with 10 µM of 2	mIL-12p40 levels (ng/mL) in the culture supernatant after treatment of BMDCs cells isolated from B6 mice with 50 µM of 2	mIL-12p40 levels (ng/mL) in the culture supernatant after treatment of BMDCs cells isolated from MyD88 KO mice with 50 µM of 2	hIFNg levels (ng/mL) in the culture supernatant after treatment of peripheral blood mononuclear cells isolated from human donor A with 10 µM of 1-4	hIFNg levels (ng/mL) in the culture supernatant after treatment of peripheral blood mononuclear cells isolated from human donor A with 25 µM of 1-4	hIL-6 levels (ng/mL) in the culture supernatant after treatment of peripheral blood mononuclear cells isolated from human donor A with 10 µM of 1-4	hIL-6 levels (ng/mL) in the culture supernatant after treatment of peripheral blood mononuclear cells isolated from human donor A with 25 µM of 1-4	hIFNg levels (ng/mL) in the culture supernatant after treatment of peripheral blood mononuclear cells isolated from human donor B with 10 µM of 1-4	hIFNg levels (ng/mL) in the culture supernatant after treatment of peripheral blood mononuclear cells isolated from human donor B with 25 µM of 1-4	hIL-6 levels (ng/mL) in the culture supernatant after treatment of peripheral blood mononuclear cells isolated from human donor B with 10 µM of 1-4	hIL-6 levels (ng/mL) in the culture supernatant after treatment of peripheral blood mononuclear cells isolated from human donor A with 25 µM of 1-4	mIFNg levels (pg/mL) in serum 2 h after treatment of B6 mice with 1-4 (20 µg compound/g mouse weight, i.p. administration)	mIFNg levels (pg/mL) in serum 18 h after treatment of B6 mice with 1-4 (20 µg compound/g mouse weight, i.p. administration)	mIL-4 levels (pg/mL) in serum 2 h after treatment of B6 mice with 1-4 (20 µg compound/g mouse weight, i.p. administration)	mIL-4 levels (pg/mL) in serum 18 h after treatment of B6 mice with 1-4 (20 µg compound/g mouse weight, i.p. administration)	mRNA Cd86/Gaphd levels in the spleen 18 h after treatment of B6 mice with 1-4 (20 µg compound/g mouse weight, i.p. administration)	mRNA Il4/Gaphd levels in the spleen 18 h after treatment of B6 mice with 1-4 (20 µg compound/g mouse weight, i.p. administration)	Percentage of proliferating OVA-specific CD8+ T cells in OVA-sensitized B6 mice after treatement with compounds 1 and 2 (20 µg compound/g mouse weight, i.p. administration)	IL-4 levels (pg/mL) in BALF after treatment of the OVA-induced airway hyperreactivity mouse model with 1-4 (20 µg compound/g mouse weight, i.p. administration)	IL-13 levels (pg/mL) in BALF after treatment of the OVA-induced airway hyperreactivity mouse model with 1-4 (20 µg compound/g mouse weight, i.p. administration)	IL-4 levels (pg/mL) in the lung after treatment of the OVA-induced airway hyperreactivity mouse model with 1-4 (20 µg compound/g mouse weight, i.p. administration)	IL-13 levels (pg/mL) in the lung after treatment of the OVA-induced airway hyperreactivity mouse model with 1-4 (20 µg compound/g mouse weight, i.p. administration)
1	O[C@H]1[C@@H](O)[C@@H]2N(C(OC2)=O)[C@H](OC[C@H](NC(CCCCCCCCCCC)=O)C(NCCCCCCCCCCCC)=O)[C@@H]1O	0.0837±0.0683	0±0	0.9380±0.1096	0.0537±0.0273	0±0	0±0	0.1487±0.0146	0.0353±0.0044	23.667±0.2722	412±60.4207	31.667±0.5443	1296.3333±69.7493	0.0560±0.0033	0.1017±0.0084	0.0660±0.0042	0.1057±0.0053	66.5357±6.5118	81.7420±8.4065	20.6875±0.5112	12.0800±1.3560	31.8750±0.9345	5.1975±0.6459	23.9123±2.4989	29.2130±0.1662	7.2540±0.8839	12.6673±0.2164	12.1347±1.7198	31.5927±1.4921	8.8233±0.0731	10.3880±0.1485	55.1992±1.9476	29.3309±1.5293	1.0127±0.0864	0.6551±0.1735	0.0157±0.0021	0.0025±0.0007	31.2800±2.4365	79.8400±22.1712	15.0400±4.0605	8.9600±1.8801	8.1400±2.0305
2	O[C@H]1[C@H](O)[C@@H]2N(C(OC2)=O)[C@H](OC[C@H](NC(CCCCCCCCCCC)=O)C(NCCCCCCCCCCCC)=O)[C@@H]1O	0.0077±0.0063	0±0	0.5890±0.1676	0.0070±0.0057	0.0177±0.0026	0±0	0.1907±0.0020	0.0457±0.0043	20±0	502±18.4572	21.333±0.2722	2466.6667±65.7476	0.0467±0.0084	0.0827±0.0024	0.0283±0.0035	0.0877±0.0018	84.2643±6.1452	75.1329±3.5803					26.6160±1.2177	29.1790±0.1336	5.8910±0.0552	13.5483±0.0699	1.8180±0.8149	18.7295±2.4725	6.8500±0.6856	10.1503±0.2489	55.5771±2.8953	36.2645±2.4330	1.3339±0.1726	1.5227±0.1754	0.0460±0.0035	0.0024±0.0009	14.5800±1.2337	44.6000±10.2668	15.1200±1.5647	5.8000±0.7288	9.9400±1.1657
3	O[C@H]1[C@@H](O)[C@@H]2N(C(OC2)=O)[C@H](SC[C@H](NC(CCCCCCCCCCC)=O)C(NCCCCCCCCCCCC)=O)[C@@H]1O	0±0	0±0	0.0823±0.0305	0±0	0±0	0±0	0±0	0±0	21.333±0.2722	131.6667±4.8151	23±0	375.3333±46.5363	0.0713±0.0031	0.0760±0.0025	0.0430±0.0039	0.0587±0.0072	62.7241±8.0304	69.7097±8.7012					3.0920±0.3493	3.0737±0.3983	1.1087±0.2777	4.3170±0.5526	1.1200±0.0550	3.1023±1.1861	2.1743±0.2129	6.1833±0.6354	56.6007±2.9856	41.1965±6.2376	1.4337±0.0844	0.4997±0.0730	0.0434±0.0113	0.0059±0.0011		59.2500±17.0929	32.4750±4.2715	11.9750±1,8965	18.0500±1.5979
4	O[C@H]1[C@H](O)[C@@H]2N(C(OC2)=O)[C@H](SC[C@H](NC(CCCCCCCCCCC)=O)C(NCCCCCCCCCCCC)=O)[C@@H]1O	0±0	0±0	0.1807±0.0590	0±0	0±0	0±0	0.065±0.0152	0.0167±0.0043	20.667±0.2722	214.6667±9.9592	20±0	1401.3333±194.2166	0.0553±0.0098	0.0877±0.0048	0.0587±0.0034	0.0960±0.0048	83.1114±7.2477	76.8764±8.0580					10.2915±1.8183	21.3593±2.6971	3.3793±1.0903	10.1783±0.6436	2.8680±0.4354	10.0130±2.4385	4.6417±0.6084	10.0520±0.2612	54.1613±1.2747	31.2101±0.8749	0.7843±0.2478	0.7390±0.3135	0.0161±0.0031	0.0022±0.0005		44.0250±16.2715	36.4200±4.8222	8.6400±1.7574	13.6000±3.2260
